# Supplementary material for: Carbon-in-Silicate Nanohybrid Constructed by In Situ Confined Conversion of Organics in Rectorite for Complete Removal of Dye from Water
Source: Nanomaterials (Basel). 2023 Sep 23;13(19):2627. doi: 10.3390/nano13192627 (PMC10574537; doi:10.3390/nano13192627)
Supplement: Supplementary file 1 [file nanomaterials-13-02627-s001.zip]

Archive with 1 entries (1 files):
- nanomaterials-2612848-supplementary.pdf
